# Supplementary material for: Influence of Molecular Structures on Fluorescence of Flavonoids and Their Detection in Mammalian Cells
Source: Biomedicines. 2022 May 28;10(6):1265. doi: 10.3390/biomedicines10061265 (PMC9220233; doi:10.3390/biomedicines10061265)
Supplement: Supplementary file 1 [file biomedicines-10-01265-s001.zip]

Archive with 1 entries (1 files):
- biomedicines-1688480-supplementary.pdf
